# Supplementary material for: What we can and cannot learn from SARS-CoV-2 and animals in metagenomic samples from the Huanan market
Source: Virus Evol. 2023 Dec 29;10(1):vead077. doi: 10.1093/ve/vead077 (PMC10868546; doi:10.1093/ve/vead077)
Supplement: vead077_Supp [file vead077_supp.zip]

Archive with 4 entries (4 files):
- figS1_inkscape.eps
- tableS1.docx
- tableS2.docx
- tableS2.tex
