# Supplementary material for: What we can and cannot learn from SARS-CoV-2 and animals in metagenomic samples from the Huanan market
Source: Virus Evol. 2023 Dec 29;10(1):vead077. doi: 10.1093/ve/vead077 (PMC10868546; doi:10.1093/ve/vead077)
Supplement: vead077_Supp [file vead077_supp.zip › tableS2.tex]

% latex table generated in R 4.3.1 by xtable 1.8-4 package
% Thu Dec  7 10:44:22 2023
\begin{longtable}{llrr}
%  \hline
%Sample ID & Lab code & Proportion human reads & Number SARS-CoV-2 reads \\ 
%  \hline
%Env\_0346 & F46 & 0.9051 &   241 \\ 
%  Env\_0398 & F98 & 0.7665 &   330 \\ 
%  Env\_0313 & F13 & 0.6386 & 420581 \\ 
%  Env\_0354 & F54 & 0.6306 & 97675 \\ 
%  Env\_0015 & A15 & 0.5824 &   200 \\ 
%  Env\_0018 & A18 & 0.4421 &   226 \\ 
%  Env\_0213 & D32 & 0.4235 &   326 \\ 
%  Env\_0138 & B17 & 0.3226 &   406 \\ 
%  Env\_0275 & E61 & 0.1389 &    57 \\ 
%  Env\_0063 & A63 & 0.1361 &    65 \\ 
%  Env\_0101 & A101 & 0.1317 &    67 \\ 
%  Env\_0221 & E7 & 0.1223 &   126 \\ 
%  Env\_0820 & WWS-2\#-2 & 0.1158 &     4 \\ 
%  Env\_0583 & Q68 & 0.0719 &     6 \\ 
%  Env\_0552 & Q37 & 0.0678 &     5 \\ 
%  Env\_0087 & A87 & 0.0638 &   136 \\ 
%  Env\_0719 & 8-25-M1 & 0.0453 &    24 \\ 
%  Env\_0088 & A88 & 0.0351 &    18 \\ 
%  Env\_0002 & A2 & 0.0313 &    66 \\ 
%  Env\_0020 & A20 & 0.0227 &    55 \\ 
%  Env\_0579 & Q64 & 0.0218 &     5 \\ 
%  Env\_0061 & A61 & 0.0185 &   334 \\ 
%  Env\_0584 & Q69 & 0.0110 &     2 \\ 
%  Env\_0096 & A96 & 0.0091 &     4 \\ 
%  Env\_0055 & A55 & 0.0087 &   176 \\ 
%  Env\_0400 & F100 & 0.0067 &  7202 \\ 
%  Env\_0585 & Q70 & 0.0032 &     2 \\ 
%  Env\_0090 & A90 & 0.0013 &    22 \\ 
%  Env\_0126 & B5 & 0.0012 &  1460 \\ 
%  Env\_0262 & E48 & 0.0005 &    10 \\ 
%  Env\_0576 & Q61 & 0.0004 &     1 \\ 
%  Env\_0014 & A14 & 0.0003 &     4 \\ 
%  Env\_0033 & A33 & 0.0001 &    35 \\ 
%  Env\_0759 & Outside-5 & 0.9937 &     0 \\ 
%  Env\_0751 & WS-4-1 & 0.9757 &     0 \\ 
%  Env\_0748 & WS-2-3 & 0.9741 &     0 \\ 
%  Env\_0842 & C12 & 0.9643 &     0 \\ 
%  Env\_0749 & WS-3-1 & 0.9620 &     0 \\ 
%  Env\_0847 & C17 & 0.9444 &     0 \\ 
%  Env\_0746 & WS-2-1 & 0.8885 &     0 \\ 
%  Env\_0753 & 8-25-D1 & 0.8834 &     0 \\ 
%  Env\_0546 & HJ200031-20200112-1 & 0.8548 &     0 \\ 
%  Env\_0619 & 10-31-abv2 & 0.8455 &     0 \\ 
%  Env\_0617 & 10-31-In2 & 0.7497 &     0 \\ 
%  Env\_0686 & 1-29-8 & 0.7097 &     0 \\ 
%  Env\_0742 & WS-1-1 & 0.6813 &     0 \\ 
%  Env\_0642 & 1-27-11 & 0.5636 &     0 \\ 
%  Env\_0815 & EWS-3\#-2 & 0.4886 &     0 \\ 
%  Env\_0720 & 8-25-M2 & 0.4006 &     0 \\ 
%  Env\_0620 & 06-29-abv1 & 0.3923 &     0 \\ 
%  Env\_0643 & 1-27-12 & 0.2912 &     0 \\ 
%  Env\_0756 & 8-25-Long & 0.2857 &     0 \\ 
%  Env\_0893 & CCDC-744 & 0.2778 &     0 \\ 
%  Env\_0818 & WWS-1\#-3 & 0.2529 &     0 \\ 
%  Env\_0817 & WWS-1\#-2 & 0.2299 &     0 \\ 
%  Env\_0839 & C9 & 0.2222 &     0 \\ 
%  Env\_0697 & 1-29-19 & 0.2216 &     0 \\ 
%  Env\_0830 & wws-1\#-0 & 0.1949 &     0 \\ 
%  Env\_0816 & WWS-1\# & 0.1938 &     0 \\ 
%  Env\_0909 & CCDC-760 & 0.1408 &     0 \\ 
%  Env\_0714 & 8-25-BX & 0.1364 &     0 \\ 
%  Env\_0754 & 8-25-D2 & 0.1315 &     0 \\ 
%  Env\_0547 & HJ200032-20200112-1 & 0.1306 &     0 \\ 
%  Env\_0856 & E-10-29-2 & 0.1250 &     0 \\ 
%  Env\_0516 & HJ200001-20200112-1 & 0.0954 &     0 \\ 
%  Env\_0889 & 629-L-1 & 0.0949 &     0 \\ 
%  Env\_0821 & WWS-2\#-3 & 0.0874 &     0 \\ 
%  Env\_0549 & HJ200034-20200112-1 & 0.0860 &     0 \\ 
%  Env\_0885 & 629-11-L & 0.0742 &     0 \\ 
%  Env\_0548 & HJ200033-20200112-1 & 0.0690 &     0 \\ 
%  Env\_0701 & 1-29-23 & 0.0639 &     0 \\ 
%  Env\_0526 & HJ200011-20200112-1 & 0.0635 &     0 \\ 
%  Env\_0555 & HJ200040-20200112-1 & 0.0633 &     0 \\ 
%  Env\_0875 & 629-1-L1 & 0.0632 &     0 \\ 
%  Env\_0525 & HJ200010-20200112-1 & 0.0611 &     0 \\ 
%  Env\_0519 & HJ200004-20200112-1 & 0.0594 &     0 \\ 
%  Env\_0806 & W-8-25-D1 & 0.0543 &     0 \\ 
%  Env\_0550 & HJ200035-20200112-1 & 0.0507 &     0 \\ 
%  Env\_0554 & HJ200039-20200112-1 & 0.0471 &     0 \\ 
%  Env\_0535 & HJ200020-20200112-1 & 0.0467 &     0 \\ 
%  Env\_0551 & HJ200036-20200112-1 & 0.0442 &     0 \\ 
%  Env\_0536 & HJ200021-20200112-1 & 0.0442 &     0 \\ 
%  Env\_0540 & HJ200025-20200112-1 & 0.0423 &     0 \\ 
%  Env\_0553 & HJ200038-20200112-1 & 0.0414 &     0 \\ 
%  Env\_0558 & HJ200043-20200112-1 & 0.0412 &     0 \\ 
%  Env\_0712 & 7-26-DH & 0.0366 &     0 \\ 
%  Env\_0907 & CCDC-758 & 0.0345 &     0 \\ 
%  Env\_0882 & 629-8-L7 & 0.0340 &     0 \\ 
%  Env\_0566 & HJ200051-20200112-1 & 0.0338 &     0 \\ 
%  Env\_0674 & 1-27-52 & 0.0333 &     0 \\ 
%  Env\_0537 & HJ200022-20200112-1 & 0.0330 &     0 \\ 
%  Env\_0578 & HJ200063-20200112-1 & 0.0295 &     0 \\ 
%  Env\_0705 & 7-26-BX & 0.0286 &     0 \\ 
%  Env\_0813 & EWS-2\#-2 & 0.0278 &     0 \\ 
%  Env\_0533 & HJ200018-20200112-1 & 0.0258 &     0 \\ 
%  Env\_0562 & HJ200047-20200112-1 & 0.0228 &     0 \\ 
%  Env\_0545 & HJ200030-20200112-1 & 0.0208 &     0 \\ 
%  Env\_0518 & HJ200003-20200112-1 & 0.0203 &     0 \\ 
%  Env\_0541 & HJ200026-20200112-1 & 0.0180 &     0 \\ 
%  Env\_0524 & HJ200009-20200112-1 & 0.0178 &     0 \\ 
%  Env\_0523 & HJ200008-20200112-1 & 0.0171 &     0 \\ 
%  Env\_0809 & W-8-25-L2 & 0.0163 &     0 \\ 
%  Env\_0707 & 7-26-PSW & 0.0151 &     0 \\ 
%  Env\_0887 & 629-13-L & 0.0133 &     0 \\ 
%  Env\_0879 & 629-5-L4 & 0.0131 &     0 \\ 
%  Env\_0528 & HJ200013-20200112-1 & 0.0128 &     0 \\ 
%  Env\_0715 & 8-25-D\_Env\_0715 & 0.0119 &     0 \\ 
%  Env\_0580 & HJ200065-20200112-1 & 0.0112 &     0 \\ 
%  Env\_0532 & HJ200017-20200112-1 & 0.0102 &     0 \\ 
%  Env\_0531 & HJ200016-20200112-1 & 0.0092 &     0 \\ 
%  Env\_0575 & HJ200060-20200112-1 & 0.0086 &     0 \\ 
%  Env\_0716 & 8-25-CK & 0.0082 &     0 \\ 
%  Env\_0807 & W-8-25-D2 & 0.0080 &     0 \\ 
%  Env\_0568 & HJ200053-20200112-1 & 0.0076 &     0 \\ 
%  Env\_0560 & HJ200045-20200112-1 & 0.0073 &     0 \\ 
%  Env\_0572 & HJ200057-20200112-1 & 0.0071 &     0 \\ 
%  Env\_0657 & 1-27-28 & 0.0069 &     0 \\ 
%  Env\_0544 & HJ200029-20200112-1 & 0.0067 &     0 \\ 
%  Env\_0574 & HJ200059-20200112-1 & 0.0064 &     0 \\ 
%  Env\_0542 & HJ200027-20200112-1 & 0.0061 &     0 \\ 
%  Env\_0527 & HJ200012-20200112-1 & 0.0060 &     0 \\ 
%  Env\_0543 & HJ200028-20200112-1 & 0.0055 &     0 \\ 
%  Env\_0538 & HJ200023-20200112-1 & 0.0055 &     0 \\ 
%  Env\_0534 & HJ200019-20200112-1 & 0.0054 &     0 \\ 
%  Env\_0808 & W-8-25-L & 0.0051 &     0 \\ 
%  Env\_0581 & HJ200066-20200112-1 & 0.0051 &     0 \\ 
%  Env\_0570 & HJ200055-20200112-1 & 0.0050 &     0 \\ 
%  Env\_0559 & HJ200044-20200112-1 & 0.0048 &     0 \\ 
%  Env\_0708 & 7-26-PSN & 0.0046 &     0 \\ 
%  Env\_0556 & HJ200041-20200112-1 & 0.0046 &     0 \\ 
%  Env\_0564 & HJ200049-20200112-1 & 0.0045 &     0 \\ 
%  Env\_0520 & HJ200005-20200112-1 & 0.0041 &     0 \\ 
%  Env\_0829 & w-zong-1 & 0.0040 &     0 \\ 
%  Env\_0530 & HJ200015-20200112-1 & 0.0040 &     0 \\ 
%  Env\_0561 & HJ200046-20200112-1 & 0.0037 &     0 \\ 
%  Env\_0895 & CCDC-746 & 0.0036 &     0 \\ 
%  Env\_0577 & HJ200062-20200112-1 & 0.0035 &     0 \\ 
%  Env\_0539 & HJ200024-20200112-1 & 0.0031 &     0 \\ 
%  Env\_0529 & HJ200014-20200112-1 & 0.0031 &     0 \\ 
%  Env\_0877 & 629-3-C & 0.0027 &     0 \\ 
%  Env\_0569 & HJ200054-20200112-1 & 0.0026 &     0 \\ 
%  Env\_0522 & HJ200007-20200112-1 & 0.0024 &     0 \\ 
%  Env\_0521 & HJ200006-20200112-1 & 0.0020 &     0 \\ 
%  Env\_0563 & HJ200048-20200112-1 & 0.0016 &     0 \\ 
%  Env\_0571 & HJ200056-20200112-1 & 0.0012 &     0 \\ 
%  Env\_0582 & HJ200067-20200112-1 & 0.0008 &     0 \\ 
%  Env\_0567 & HJ200052-20200112-1 & 0.0007 &     0 \\ 
%  Env\_0565 & HJ200050-20200112-1 & 0.0004 &     0 \\ 
%  Env\_0573 & HJ200058-20200112-1 & 0.0000 &     0 \\ 
%  Env\_0517 & HJ200002-20200112-1 & 0.0000 &     0 \\ 
%  Env\_0557 & HJ200042-20200112-1 & 0.0000 &     0 \\ 
%  Env\_0660 & 1-27-33 & 0.0000 &     0 \\ 
%  Env\_0682 & 1-29-4 & 0.0000 &     0 \\ 
%  Env\_0717 & 8-25-D\_Env\_0717 & 0.0000 &     0 \\ 
%  Env\_0828 & w-6-29-33 & 0.0000 &     0 \\ 
%  Env\_0858 & E-A-7-1 & 0.0000 &     0 \\ 
%  Env\_0873 & CCDC-454 & 0.0000 &     0 \\ 
%  Env\_0664 & 1-27-37 &  &     0 \\ 
%  Env\_0752 & WS-4-2 &  &     0 \\ 
%   \hline
%\hline
\caption{Proportion of human reads among chordate reads, in samples with and without \sct{} reads; data from \citet{Bloom2023VE}. A machine-readable csv source is available on the projet's repository.} 
\label{tab:propHuman}
\end{longtable}
